# Supplementary material for: Linear Ubiquitination of Hemocyanin Mediated by LUBEL Regulates Innate Immunity in Penaeus vannamei
Source: Int J Mol Sci. 2025 May 26;26(11):5110. doi: 10.3390/ijms26115110 (PMC12154395; doi:10.3390/ijms26115110)
Supplement: Supplementary file 1 [file ijms-26-05110-s001.zip]

Archive with 1 entries (1 files):
- ijms-3594889-supplementary.pdf
